# Supplementary material for: Protective effects of isoquercitrin on streptozotocin‐induced neurotoxicity
Source: J Cell Mol Med. 2020 Aug 1;24(18):10458–67. doi: 10.1111/jcmm.15658 (PMC7521287; doi:10.1111/jcmm.15658)
Supplement: Supplementary file 2 — Table S1 [file JCMM-24-10458-s002.xlsx]

## Sheet: Sheet1
Table S1. Cell survival in response to treatment of different natural compounds. Cells were co-treated with an LC50 concentration of STZ (15 μM）and two different concentrations of individual compound. Data present Mean and SD value of three replicates.
Compound	Class	Mean cell survial （1 μM）	SD	Mean cell survial （5μM）	SD
No drug	NA	52.1255	1.72544	52.9831	3.36272
Caffiene	Alkaloid	39.1679	2.74305	32.0338	3.37152
Pseudoephedrine	Alkaloid	53.3068	1.76065	44.975	3.38033
Emodin	Anthraquinone	46.6371	2.77826	42.0087	2.38913
Sennoside A	Anthraquinone	46.2853	1.93939	54.7406	3.4697
Khellin	Chromone	53.4147	1.24234	51.1378	3.12117
Umbelliferone	Coumarin	51.5968	2.62757	33.0006	3.81378
Naringenin	Flavanoid	50.8114	1.07766	46.638	3.03883
Chrysin	Flavonoid	54.9039	2.61235	53.0055	1.80618
Epicatechin	Flavonoid	50.5384	1.51338	56.9721	3.25669
Hesperidin	Flavonoid	49.8927	1.92808	56.388	3.46404
Isoquercitrin	Flavonoid	62.8651	2.07409	73.7472	3.53705
Kaempferol	Flavonoid	46.5707	1.35104	57.5588	3.17552
Luteolin	Flavonoid	56.7761	1.00299	70.1794	3.0015
Myricetin	Flavonoid	59.2319	2.10096	68.8673	1.55048
Prunetin	Flavonoid	55.1513	1.90735	66.2126	3.45368
Quercetin	Flavonoid	44.5449	1.6526	51.7216	1.3263
Rutin	Flavonoid	51.7344	3.57132	36.3924	4.28566
Vitexin	Flavonoid	49.9912	1.57396	60.3712	3.28698
Caffeic acid	Phenolic acid	47.8441	1.05035	51.1265	3.02518
Chlorogenic acid	Phenolic acid	44.9185	1.78637	35.3485	3.39318
Cynarin	Phenolic acid	43.2563	1.07008	52.4796	3.03504
Gallic acid	Phenolic acid	45.7218	3.19534	39.134	4.09767
Cuminaldehyde	Phenylpropanoid	54.0787	2.7255	56.5481	3.86275
Isoeugenol	Phenylpropanoid	54.9298	2.89034	37.9551	3.44517
Thymol	Phenylpropanoid	52.2756	1.5555	41.6766	3.27775
Vanillin	Phenylpropanoid	47.7822	1.28322	32.1173	3.14161
Allyl anthranilate	Terpenoid	45.3902	1.03182	38.9531	3.01591
Carvone	Terpenoid	44.3619	1.42777	30.4748	3.21388
Caryophyllene oxide	Terpenoid	53.5251	2.29884	48.1835	3.64942
Glycyrrhetinic acid	Terpenoid	44.0069	2.59004	25.1792	3.79502
